# Supplementary material for: Sequential biases in accumulating evidence
Source: Res Synth Methods. 2015 Dec 1;7(3):294–305. doi: 10.1002/jrsm.1185 (PMC5031232; doi:10.1002/jrsm.1185)
Supplement: Supplementary file 2 — Supporting info item [file JRSM-7-294-s002.R]

## DESCRIPTION
##############
## This program simulate the unconditional and conditional means of the combined effect
## at stages 2 and 3 discussed in Section 2.
######################################################################################


## USAGE
## T(nsim,theta,theta0,sigma.1,t,n.1,tau, r)
## Example for one point theta simulation from Figure 2 take
## T(nsim=100000,theta=(0.4),theta0=0.5,sigma.1=20,t=3,n.1=61,tau=0, r=0.8)


## ARGUMENTS
##############

## nsim       A positive number specifying the number of simulations
## theta      The true value of the effect parameter (one number)
## theta0     The target value of the effect parameter
## sigma.1    Within-study variance of study 1
## t          A positive integer specifying the power-index of the power-law model
## n.1        The sample size of study 1
## tau        Between-study variance
## r          r is a number between (0,1) so that extreme-value and probit model probabilities
##            are truncated at r*theta0
##################################################################################################################################################################################################################################################

## PROGRAM

T<-function(nsim,theta,theta0,sigma.1,t,n.1,tau,r){
# This statistic generates the effect sizes for study 1
theta1<-rnorm(nsim,theta,sqrt(sigma.1/n.1+tau))                    


# This statistic calculates the probability of conducting the second trial for power-law model
p11<-(theta1/theta0)^t                                   
p11[which(p11<0)]<-0
p11[which(p11>1)]<-0


# This statistic calculates the probability of conducting the second trial for extreme value model
x<-theta1
GA<-1-exp(-exp(-(x-theta0)/sqrt(sigma.1/N+tau)))
GB<-1-exp(-exp(-(r*theta0-theta0)/sqrt(sigma.1/N+tau)))
GA[which(x<r*theta0)]<-0
p12<-GA/GB

# This statistic calculates the probability of conducting the second trial for probit model
x<-theta1
alpha<-0
beta<-1
G1<-1-pnorm((x-theta0)/sqrt(sigma.1/N+tau))
G2<-1-pnorm((r*theta0-theta0)/sqrt(sigma.1/N+tau))
G1[which(x<r*theta0)]<-0
p13<-G1/G2


# If Y1i=1 for i=1, 2, 3, the second trial is conducted otherwise it is not conducted.
Y11<-rbinom(nsim,1, p11)                               
Y12<-rbinom(nsim,1, p12)
Y13<-rbinom(nsim,1, p13)


theta21<-Y11*rnorm(nsim,theta,sqrt(sigma.1/n.1+tau))
theta22<-Y12*rnorm(nsim,theta,sqrt(sigma.1/n.1+tau))
theta23<-Y13*rnorm(nsim,theta,sqrt(sigma.1/n.1+tau))

theta21cum<-(theta1+theta21)/(1+Y11)
theta22cum<-(theta1+theta22)/(1+Y12)
theta23cum<-(theta1+theta23)/(1+Y13)


theta21cond<-(theta1+theta21)*Y11/2
theta22cond<-(theta1+theta22)*Y12/2
theta23cond<-(theta1+theta23)*Y13/2


# This statistic calculates the probability of conducting the third trial for power-law model
p21<-(theta21cond/theta0)^t                                   
p21[which(p21<0)]<-0
p21[which(p21>1)]<-0


# This statistic calculates the probability of conducting the third trial for extreme value model
x<-theta22cond
GGA<-1-exp(-exp(-(x-theta0)/sqrt(sigma.1/N+tau)))
GGB<-1-exp(-exp(-(r*theta0-theta0)/sqrt(sigma.1/N+tau)))
GGA[which(x<r*theta0)]<-0
p22<-(GGA/GGB)*Y12


# This statistic calculates the probability of conducting the third trial for probit model
x<-theta23cond
alpha<-0
beta<-1
GG1<-1-pnorm((x-theta0)/sqrt(sigma.1/N+tau))
GG2<-1-pnorm((r*theta0-theta0)/sqrt(sigma.1/N+tau))
GG1[which(x<r*theta0)]<-0
p23<-(GG1/GG2)*Y13

Y21<-rbinom(nsim,1, p21)
Y22<-rbinom(nsim,1, p22)
Y23<-rbinom(nsim,1, p23)


theta31<-Y11*Y21*rnorm(nsim,theta,sqrt(sigma.1/n.1+tau))
theta32<-Y12*Y22*rnorm(nsim,theta,sqrt(sigma.1/n.1+tau))
theta33<-Y13*Y23*rnorm(nsim,theta,sqrt(sigma.1/n.1+tau))

theta31cum<-(theta1+theta21+theta31)/(1+Y11+Y11*Y21)
theta32cum<-(theta1+theta22+theta32)/(1+Y12+Y12*Y22)
theta33cum<-(theta1+theta23+theta33)/(1+Y13+Y13*Y23)

theta31cond<-(theta1+theta21+theta31)*Y11*Y21/3
theta32cond<-(theta1+theta22+theta32)*Y12*Y22/3
theta33cond<-(theta1+theta23+theta33)*Y13*Y23/3

# These statististics calculate the unconditional expected value of the combined effect at the second trial
e21<-round(mean(theta21cum),digits=4) # based on power-law model                   
e22<-round(mean(theta22cum),digits=4) # based on extreme value model
e23<-round(mean(theta23cum),digits=4) # based on probit model

# These statististics calculate the conditional expected value of the combined effect at the second trial
E21<-round(sum(theta21cond)/sum(Y11),digits=4)   # based on power-law model        
E22<-round(sum(theta22cond)/sum(Y12),digits=4)   # based on extreme value model
E23<-round(sum(theta23cond)/sum(Y13),digits=4)   #based on probit model

# These statististics calculate the number ofstudies used to calculate the expected values of the combined effect at the second trial
d21<-sum(Y11)  # based on power-law model                                          
d22<-sum(Y12)  # based on extreme value model
d23<-sum(Y13)  # based on probit model 

# These statististics calculate the unconditional expected value of the combined effect at the third trial
e31<-round(mean(theta31cum),digits=4) # based on power-law model                  
e32<-round(mean(theta32cum),digits=4) # based on extreme value model
e33<-round(mean(theta33cum),digits=4) # based on probit model

# These statististics calculate the conditional expeted value of the combined effect at the third trial
E31<-round(sum(theta31cond)/sum(Y11*Y21),digits=4)  # based on power-law model
E32<-round(sum(theta32cond)/sum(Y12*Y22),digits=4)  # based on extreme value model
E33<-round(sum(theta33cond)/sum(Y13*Y23),digits=4)  # based on probit model


# These statististics calculate the number of  studies used to calculate the expected values of the combined effect at the third trial
d31<-sum(Y11*Y21) # based on power-law model
d32<-sum(Y12*Y22) # based on extreme value model
d33<-sum(Y13*Y23) # based on probit model


B<-data.frame(stage=c(2,2,2,3,3,3),model.Type=c("power-law","extreme value","probit","power-law","extreme value","probit"),uncond.means=c(e21,e22,e23,e31,e32,e33),cond.means=c(E21,E22,E23,E31,E32,E32),No.studies.used=c(d21,d22,d23,d31,d32,d33))
B
}
