# Supplementary material for: Sequential biases in accumulating evidence
Source: Res Synth Methods. 2015 Dec 1;7(3):294–305. doi: 10.1002/jrsm.1185 (PMC5031232; doi:10.1002/jrsm.1185)
Supplement: Supplementary file 3 — Supporting info item [file JRSM-7-294-s003.R]

##DESCRIPTION
###############################################################################
## This program simulates the percentage bias of the power calculation rule  ## 
## of Section 2.2.3, and produces a Figure similar to  Figure 3              ##
###############################################################################

## USAGE
## F3(n.sim,mu,a,b,n.1,sigma.1,delta,alpha,beta)
## For Figure 3 use
## F3(n.sim=10000,mu=seq(0,1.5,0.05),a=30,b=80,n.1=60,sigma.1=19.94,delta=0,alpha=.05,beta=.2)


## ARGUMENTS

## n.sim       A positive integer specifying the number of simulations to be carried out.
## mu          A vector specifying the values of the effect parameter.
## sigma.1     Within-study variance of study 1.
## a           A positive integer specifying a lower bound for sample size of study 2.
## b           A positive interger specifying an upper bound for sample size of study 2.
## n.1         Sample size of study 1.
## delta       Real number specifying the size of the effect
## alpha       Value of Type I error.
## beta        Value of Type II error.


F3<-function(n.sim,mu,a,b,n.1,sigma.1,delta,alpha,beta){

a.0<-qnorm(alpha/2, lower.tail=FALSE)
b.0<-qnorm(1-beta,lower.tail=TRUE)
c2<-(a.0+b.0)^2

sim.f <- function(theta.0,n.1,n.sim,sigma.1,a,b,delta=0 )
  {
    X <- matrix(rnorm(n.1*n.sim,theta.0,sqrt(sigma.1)),nrow=n.sim);
    theta.1.hat <- apply(X,1,mean);
    sigma.1.hat <- apply(X,1,var);
    mean(theta.1.hat);
    w.1 <- n.1/sigma.1.hat;

    n.2 <- (c2/(theta.1.hat+delta)^2-w.1)*sigma.1.hat;
    
    t.1 <- (a<=n.2)&(n.2<=b);
    n.t <- sum(t.1);
    if(n.t>0)
      {
        Y <- matrix(rnorm(b*n.t,theta.0,sqrt(sigma.1)),nrow=n.t);
        theta.2.hat <- apply(Y,1,mean);
        sigma.2.hat <- apply(Y,1,var);

        th <- rep(0,n.sim);


 
        aa <- as.numeric(t.1);
        
        w.2 <- b/sigma.2.hat;

        theta.c.1 <- (theta.1.hat[t.1]*w.1[t.1]+theta.2.hat*w.2)/(w.1[t.1]+w.2)

        th[t.1] <- theta.c.1;

        theta.c <- theta.1.hat*(1-aa)+th

        u.m <- 100*(mean(theta.c,na.rm=T)-theta.0)/theta.0;
        c.m <- 100*(mean(theta.c[t.1],na.rm=T)-theta.0)/theta.0;
        c.m.0 <- 100*(mean(theta.c[!t.1],na.rm=T)-theta.0)/theta.0;
        pp <- sum(t.1)/length(t.1);
        }else{u.m <- NA;c.m <- NA;c.m.0 <- NA;pp <- NA}
    list(u.m=u.m,c.m=c.m,c.m.0=c.m.0,pp=pp);
  }
#########################

w.10 <- n.1/sigma.1;

######################

B <- NULL;
B.C.1 <- NULL;
B.C.0 <- NULL;
PP <- NULL;

for(k in 1:length(mu))
  {
    s.out <- sim.f(mu[k],n.1,n.sim,sigma.1,a,b);
    B <- c(B,s.out$u.m);
    B.C.1 <- c(B.C.1,s.out$c.m);
    B.C.0 <- c(B.C.0,s.out$c.m.0);
    PP <- c(PP,s.out$pp)
  }
matplot(mu,cbind(B,B.C.1,B.C.0),type="b",xlab="theta",ylab="% bias",pch=c("*","+","#"),cex=1,col=c(1,1,1));
legend(0.9,70,legend=c("Unconditional","Y=1","Y=0"),col=c(1,1,1),pch=c("*","+","#"))#lty=c(1,2,3))

matplot(mu,cbind(B,B.C.1,B.C.0),type="l",xlab=expression(theta),ylab="% bias",lwd=2,lty=c(1,3,4));
legend(0.9,50,legend=c("Unconditional","Y=1","Y=0"),col=c(1,2,3),lty=c(1,3,4),lwd=2);#,pch=c("*","+","#"))#lty=c(1,2,3))
abline(h=0.00, lty=1, lwd=2,col="lightgrey")

##################################################


}


F3(n.sim=10000,mu=seq(0,1.5,0.05),a=30,b=80,n.1=60,sigma.1=19.94,delta=0,alpha=.05,beta=.2)
