# Supplementary material for: Sequential biases in accumulating evidence
Source: Res Synth Methods. 2015 Dec 1;7(3):294–305. doi: 10.1002/jrsm.1185 (PMC5031232; doi:10.1002/jrsm.1185)
Supplement: Supplementary file 4 — Supporting info item [file JRSM-7-294-s004.R]

## DESCRIPTION
###############
## This program performes simulations, calculates and plots the percentage design bias
## as a function of d, the ratio of the guessed to true variance of the second trial.
## See Section 3 and Figure 4 for details.
## The program requires  R package locfit.
## The program also calcutes bised of the estimated effect of the first trial
## given the decision to stop
#################################################################################################

## USAGE
##  F4(n.sim,theta.0,d.all,n.1,sigma.1,sigma.2,delta,alpha,beta)
## to reproduce Figure 4, take
## F4(n.sim=1000,d.all <- seq(0.1,10,0.1),n.1=61,theta.0 = 0.2,sigma.2=24.96,
## sigma.1=19.94,delta=.2,alpha=.05,beta=.2)


## ARGUMENTS

## n.sim       A positive integer specifying the number of simulations to be carried out.
## theta.0     The null value of the effect parameter.
## d.all       A vector of real numbers specifying the values of d used in  simulations.
## n.1         Sample size of study 1.
## sigma.1     Within-study variance of study 1.
## sigma.2     True value of within-study variance of study 2.
## delta       Real number specifying the correction to the current effect to postulate the true effect
##             in the sample size calculation
## alpha       Value of Type I error.
## beta        Value of Type II error.


##############################
F4<-function(n.sim,theta.0,d.all,n.1,sigma.1,sigma.2,delta,alpha,beta){

require(locfit)

a.0<-qnorm(alpha/2, lower.tail=FALSE)
b.0<-qnorm(1-beta,lower.tail=TRUE)
c2<-(a.0+b.0)^2
w.10 <- n.1/sigma.1;

S.1 <- matrix(rnorm(n.sim*n.1,theta.0,sqrt(sigma.1)),ncol=n.1);

theta.1.hat <- apply(S.1,1,mean);
sigma.1.hat <- apply(S.1,1,var);
w.1 <- n.1/sigma.1.hat;

c(theta.0,mean(theta.1.hat))


M <- NULL;
P <- NULL;
for ( d in d.all)
{

################################
##Study 2
###############################

  sigma.g <- d^2*sigma.2;
  n.2 <- (c2/(theta.1.hat+delta)^2-w.1)*sigma.g;###first simulations
#  n.2 <- (c2/(theta.1.hat+delta)^2-w.1)*sigma.1.hat;
#  n.2 <- (c2/(theta.0)^2-w.1)*sigma.2;
#  n.2 <- (c2/(theta.0)^2-w.1)**sigma.1.hat
#  n.2 <- rep(n.2,n.sim)
  n.2 <- ceiling(n.2);
  n.2 <- pmax(n.2,5);
  n.2 <- pmin(n.2,1000)

  theta.2.hat <- NULL;
  sigma.2.hat <- NULL;

  for(k in 1:n.sim)
    {
      S.2 <- rnorm(n.2[k],theta.0,sqrt(sigma.2))
      theta.2.hat <- c(theta.2.hat,mean(S.2))
      sigma.2.hat <- c(sigma.2.hat,var(S.2))
    }
#################################
##combined estimator and bias
#################################
 
  w.2 <-  n.2/sigma.2.hat

  theta.c <- (w.1*theta.1.hat+w.2*theta.2.hat)/(w.1+w.2);

  perc.bias <- (mean(theta.c)/theta.0-1)*100
  P <- c(P,perc.bias);
  M <- c(M,mean(theta.c));
}
###################################
## plot(d.all,M,type="l");
## plot(d.all,P,xlab="d",ylab="% bias",type="l");

library(locfit);


L.P <- locfit(P~lp(d.all,nn=0.15))
plot(L.P,get.data=T,xlab="d",ylab="% bias");

## Calculation of conditional Y=0 (stop) and  Y=1 (continue)
##  expected values of theta for known weights,
##  see Web Appendix A, p.17

h <- (sqrt(c2/w.10)-delta-theta.0)/sqrt(sigma.1/n.1);
t.1 <- dnorm(h)/(1-pnorm(h))
t.2 <- dnorm(h)/(pnorm(h))
theta.0.t <- theta.0+t.1*sqrt(sigma.1/n.1)
theta.1.t <- theta.0-t.2*sqrt(sigma.1/n.1)

B=data.frame("theta_if_stop"=theta.0.t, "bias"=theta.0.t-theta.0)

B
}
